# Supplementary material for: Supplementary data for the quantum chemical calculation of free radical substitution reaction mechanism of camptothecin
Source: Data Brief. 2018 Jul 9;19:2305–10. doi: 10.1016/j.dib.2018.07.004 (PMC6141799; doi:10.1016/j.dib.2018.07.004)
Supplement: Supplementary file 2 — Supplementary material [file mmc2.zip › TSac(10).pdb]

TITLE       TSac(10)                        
REMARK   4
REMARK   4      COMPLIES WITH FORMAT V. 2.2, 16-DEC-1996
REMARK   6  created by ArgusLab version 4.0.1
REMARK   6  http://www.arguslab.com
REMARK   6
ATOM      1 C    MOL A   0       6.282  -0.540   0.264                       C
ATOM      2 C    MOL A   0       5.644  -1.825   0.252                       C
ATOM      3 C    MOL A   0       4.278  -1.945   0.197                       C
ATOM      4 C    MOL A   0       3.482  -0.774   0.197                       C
ATOM      5 C    MOL A   0       4.082   0.528   0.291                       C
ATOM      6 C    MOL A   0       5.488   0.611   0.365                       C
ATOM      7 N    MOL A   0       2.117  -0.867   0.127                       N
ATOM      8 C    MOL A   0       1.324   0.216   0.153                       C
ATOM      9 C    MOL A   0       1.871   1.506   0.260                       C
ATOM     10 C    MOL A   0       3.236   1.672   0.330                       C
ATOM     11 C    MOL A   0      -0.121   0.291   0.086                       C
ATOM     12 N    MOL A   0      -0.437   1.635   0.160                       N
ATOM     13 C    MOL A   0       0.747   2.505   0.274                       C
ATOM     14 C    MOL A   0      -1.097  -0.666  -0.026                       C
ATOM     15 C    MOL A   0      -2.444  -0.221  -0.055                       C
ATOM     16 C    MOL A   0      -2.753   1.119  -0.006                       C
ATOM     17 C    MOL A   0      -1.730   2.140   0.120                       C
ATOM     18 C    MOL A   0      -3.596  -1.208  -0.131                       C
ATOM     19 C    MOL A   0      -4.703  -0.621  -1.027                       C
ATOM     20 O    MOL A   0      -4.980   0.682  -0.941                       O
ATOM     21 C    MOL A   0      -4.178   1.569  -0.109                       C
ATOM     22 O    MOL A   0      -3.142  -2.418  -0.714                       O
ATOM     23 C    MOL A   0      -4.223  -1.488   1.272                       C
ATOM     24 O    MOL A   0      -1.936   3.363   0.188                       O
ATOM     25 O    MOL A   0      -5.335  -1.336  -1.785                       O
ATOM     26 C    MOL A   0      -3.248  -2.119   2.269                       C
ATOM     27 C    MOL A   0       7.037  -0.556  -1.907                       C
ATOM     28 H    MOL A   0       7.334  -0.482   0.516                       H
ATOM     29 H    MOL A   0       6.259  -2.718   0.264                       H
ATOM     30 H    MOL A   0       3.802  -2.920   0.165                       H
ATOM     31 H    MOL A   0       5.950   1.588   0.467                       H
ATOM     32 H    MOL A   0       3.680   2.659   0.412                       H
ATOM     33 H    MOL A   0       0.782   3.205  -0.568                       H
ATOM     34 H    MOL A   0       0.701   3.086   1.200                       H
ATOM     35 H    MOL A   0      -0.862  -1.718  -0.098                       H
ATOM     36 H    MOL A   0      -4.667   1.640   0.869                       H
ATOM     37 H    MOL A   0      -4.242   2.544  -0.592                       H
ATOM     38 H    MOL A   0      -3.869  -2.754  -1.267                       H
ATOM     39 H    MOL A   0      -4.630  -0.560   1.686                       H
ATOM     40 H    MOL A   0      -5.072  -2.161   1.102                       H
ATOM     41 H    MOL A   0      -3.780  -2.363   3.194                       H
ATOM     42 H    MOL A   0      -2.818  -3.042   1.872                       H
ATOM     43 H    MOL A   0      -2.431  -1.438   2.526                       H
ATOM     44 H    MOL A   0       7.557   0.396  -1.886                       H
ATOM     45 H    MOL A   0       6.087  -0.599  -2.427                       H
ATOM     46 H    MOL A   0       7.641  -1.457  -1.887                       H
ATOM     47 H    MOL A   0       1.707  -1.795   0.061                       H
