# Supplementary material for: Supplementary data for the quantum chemical calculation of free radical substitution reaction mechanism of camptothecin
Source: Data Brief. 2018 Jul 9;19:2305–10. doi: 10.1016/j.dib.2018.07.004 (PMC6141799; doi:10.1016/j.dib.2018.07.004)
Supplement: Supplementary file 3 — Supplementary material [file mmc3.zip › TSac(11).pdb]

TITLE       TSac(11)                        
REMARK   4
REMARK   4      COMPLIES WITH FORMAT V. 2.2, 16-DEC-1996
REMARK   6  created by ArgusLab version 4.0.1
REMARK   6  http://www.arguslab.com
REMARK   6
ATOM      1 C    MOL A   0       6.318  -0.168   0.365                       C
ATOM      2 C    MOL A   0       5.773  -1.493   0.301                       C
ATOM      3 C    MOL A   0       4.381  -1.672   0.306                       C
ATOM      4 C    MOL A   0       3.546  -0.553   0.231                       C
ATOM      5 C    MOL A   0       4.083   0.781   0.230                       C
ATOM      6 C    MOL A   0       5.501   0.930   0.312                       C
ATOM      7 N    MOL A   0       2.173  -0.700   0.175                       N
ATOM      8 C    MOL A   0       1.348   0.355   0.119                       C
ATOM      9 C    MOL A   0       1.841   1.665   0.115                       C
ATOM     10 C    MOL A   0       3.207   1.885   0.171                       C
ATOM     11 C    MOL A   0      -0.102   0.372   0.054                       C
ATOM     12 N    MOL A   0      -0.468   1.703   0.019                       N
ATOM     13 C    MOL A   0       0.683   2.622   0.051                       C
ATOM     14 C    MOL A   0      -1.038  -0.629   0.028                       C
ATOM     15 C    MOL A   0      -2.402  -0.242  -0.027                       C
ATOM     16 C    MOL A   0      -2.763   1.085  -0.085                       C
ATOM     17 C    MOL A   0      -1.780   2.153  -0.052                       C
ATOM     18 C    MOL A   0      -3.515  -1.275  -0.010                       C
ATOM     19 C    MOL A   0      -4.648  -0.808  -0.943                       C
ATOM     20 O    MOL A   0      -4.975   0.485  -0.962                       O
ATOM     21 C    MOL A   0      -4.206   1.468  -0.210                       C
ATOM     22 O    MOL A   0      -3.016  -2.511  -0.494                       O
ATOM     23 C    MOL A   0      -4.123  -1.461   1.417                       C
ATOM     24 O    MOL A   0      -2.035   3.368  -0.083                       O
ATOM     25 O    MOL A   0      -5.256  -1.607  -1.633                       O
ATOM     26 C    MOL A   0      -3.118  -1.966   2.455                       C
ATOM     27 C    MOL A   0       6.392  -2.015  -1.873                       C
ATOM     28 H    MOL A   0       7.393  -0.044   0.436                       H
ATOM     29 H    MOL A   0       6.408  -2.335   0.549                       H
ATOM     30 H    MOL A   0       3.955  -2.669   0.336                       H
ATOM     31 H    MOL A   0       5.914   1.933   0.342                       H
ATOM     32 H    MOL A   0       3.615   2.891   0.174                       H
ATOM     33 H    MOL A   0       0.690   3.248  -0.847                       H
ATOM     34 H    MOL A   0       0.617   3.278   0.924                       H
ATOM     35 H    MOL A   0      -0.760  -1.674   0.040                       H
ATOM     36 H    MOL A   0      -4.690   1.595   0.764                       H
ATOM     37 H    MOL A   0      -4.313   2.398  -0.767                       H
ATOM     38 H    MOL A   0      -3.734  -2.923  -1.005                       H
ATOM     39 H    MOL A   0      -4.566  -0.519   1.756                       H
ATOM     40 H    MOL A   0      -4.944  -2.180   1.310                       H
ATOM     41 H    MOL A   0      -3.635  -2.156   3.401                       H
ATOM     42 H    MOL A   0      -2.651  -2.900   2.131                       H
ATOM     43 H    MOL A   0      -2.330  -1.233   2.649                       H
ATOM     44 H    MOL A   0       6.003  -3.027  -1.899                       H
ATOM     45 H    MOL A   0       7.465  -1.889  -1.777                       H
ATOM     46 H    MOL A   0       5.836  -1.245  -2.396                       H
ATOM     47 H    MOL A   0       1.793  -1.642   0.178                       H
