# Supplementary material for: Supplementary data for the quantum chemical calculation of free radical substitution reaction mechanism of camptothecin
Source: Data Brief. 2018 Jul 9;19:2305–10. doi: 10.1016/j.dib.2018.07.004 (PMC6141799; doi:10.1016/j.dib.2018.07.004)
Supplement: Supplementary file 4 — Supplementary material [file mmc4.zip › TSac(12).pdb]

TITLE       TSac(12)                        
REMARK   4
REMARK   4      COMPLIES WITH FORMAT V. 2.2, 16-DEC-1996
REMARK   6  created by ArgusLab version 4.0.1
REMARK   6  http://www.arguslab.com
REMARK   6
ATOM      1 C    MOL A   0       6.400  -0.265   0.407                       C
ATOM      2 C    MOL A   0       5.837  -1.551   0.403                       C
ATOM      3 C    MOL A   0       4.463  -1.741   0.168                       C
ATOM      4 C    MOL A   0       3.630  -0.580   0.159                       C
ATOM      5 C    MOL A   0       4.194   0.735   0.159                       C
ATOM      6 C    MOL A   0       5.604   0.862   0.262                       C
ATOM      7 N    MOL A   0       2.267  -0.710   0.125                       N
ATOM      8 C    MOL A   0       1.450   0.349   0.072                       C
ATOM      9 C    MOL A   0       1.963   1.657   0.050                       C
ATOM     10 C    MOL A   0       3.325   1.857   0.095                       C
ATOM     11 C    MOL A   0       0.000   0.383   0.036                       C
ATOM     12 N    MOL A   0      -0.349   1.719  -0.008                       N
ATOM     13 C    MOL A   0       0.813   2.626  -0.007                       C
ATOM     14 C    MOL A   0      -0.949  -0.605   0.041                       C
ATOM     15 C    MOL A   0      -2.308  -0.200   0.010                       C
ATOM     16 C    MOL A   0      -2.654   1.130  -0.058                       C
ATOM     17 C    MOL A   0      -1.656   2.185  -0.059                       C
ATOM     18 C    MOL A   0      -3.434  -1.219   0.063                       C
ATOM     19 C    MOL A   0      -4.580  -0.750  -0.851                       C
ATOM     20 O    MOL A   0      -4.892   0.548  -0.879                       O
ATOM     21 C    MOL A   0      -4.093   1.530  -0.157                       C
ATOM     22 O    MOL A   0      -2.960  -2.466  -0.416                       O
ATOM     23 C    MOL A   0      -4.013  -1.380   1.505                       C
ATOM     24 O    MOL A   0      -1.896   3.403  -0.101                       O
ATOM     25 O    MOL A   0      -5.213  -1.549  -1.517                       O
ATOM     26 C    MOL A   0      -2.992  -1.885   2.528                       C
ATOM     27 C    MOL A   0       4.411  -2.288  -2.081                       C
ATOM     28 H    MOL A   0       7.471  -0.152   0.537                       H
ATOM     29 H    MOL A   0       6.472  -2.420   0.532                       H
ATOM     30 H    MOL A   0       4.011  -2.710   0.350                       H
ATOM     31 H    MOL A   0       6.039   1.856   0.261                       H
ATOM     32 H    MOL A   0       3.747   2.857   0.089                       H
ATOM     33 H    MOL A   0       0.813   3.240  -0.913                       H
ATOM     34 H    MOL A   0       0.771   3.292   0.859                       H
ATOM     35 H    MOL A   0      -0.685  -1.654   0.060                       H
ATOM     36 H    MOL A   0      -4.555   1.676   0.826                       H
ATOM     37 H    MOL A   0      -4.200   2.455  -0.724                       H
ATOM     38 H    MOL A   0      -3.695  -2.877  -0.905                       H
ATOM     39 H    MOL A   0      -4.437  -0.428   1.842                       H
ATOM     40 H    MOL A   0      -4.844  -2.090   1.425                       H
ATOM     41 H    MOL A   0      -3.491  -2.055   3.487                       H
ATOM     42 H    MOL A   0      -2.544  -2.829   2.207                       H
ATOM     43 H    MOL A   0      -2.190  -1.160   2.696                       H
ATOM     44 H    MOL A   0       4.804  -1.367  -2.498                       H
ATOM     45 H    MOL A   0       3.355  -2.493  -2.219                       H
ATOM     46 H    MOL A   0       5.081  -3.139  -2.029                       H
ATOM     47 H    MOL A   0       1.875  -1.648   0.145                       H
