# Supplementary material for: Supplementary data for the quantum chemical calculation of free radical substitution reaction mechanism of camptothecin
Source: Data Brief. 2018 Jul 9;19:2305–10. doi: 10.1016/j.dib.2018.07.004 (PMC6141799; doi:10.1016/j.dib.2018.07.004)
Supplement: Supplementary file 5 — Supplementary material [file mmc5.zip › TSac(14).pdb]

TITLE       TSac(14)                        
REMARK   4
REMARK   4      COMPLIES WITH FORMAT V. 2.2, 16-DEC-1996
REMARK   6  created by ArgusLab version 4.0.1
REMARK   6  http://www.arguslab.com
REMARK   6
ATOM      1 C    MOL A   0       6.636  -0.658   0.062                       C
ATOM      2 C    MOL A   0       5.999  -1.917  -0.037                       C
ATOM      3 C    MOL A   0       4.620  -2.016  -0.081                       C
ATOM      4 C    MOL A   0       3.850  -0.840  -0.025                       C
ATOM      5 C    MOL A   0       4.471   0.443   0.076                       C
ATOM      6 C    MOL A   0       5.886   0.500   0.118                       C
ATOM      7 N    MOL A   0       2.470  -0.905  -0.067                       N
ATOM      8 C    MOL A   0       1.705   0.196  -0.011                       C
ATOM      9 C    MOL A   0       2.290   1.479   0.089                       C
ATOM     10 C    MOL A   0       3.655   1.611   0.132                       C
ATOM     11 C    MOL A   0       0.275   0.311  -0.041                       C
ATOM     12 N    MOL A   0      -0.015   1.664   0.047                       N
ATOM     13 C    MOL A   0       1.191   2.505   0.130                       C
ATOM     14 C    MOL A   0      -0.738  -0.631  -0.177                       C
ATOM     15 C    MOL A   0      -2.080  -0.158   0.017                       C
ATOM     16 C    MOL A   0      -2.350   1.180   0.104                       C
ATOM     17 C    MOL A   0      -1.295   2.187   0.111                       C
ATOM     18 C    MOL A   0      -3.246  -1.123   0.159                       C
ATOM     19 C    MOL A   0      -4.474  -0.534  -0.558                       C
ATOM     20 O    MOL A   0      -4.706   0.777  -0.465                       O
ATOM     21 C    MOL A   0      -3.764   1.666   0.200                       C
ATOM     22 O    MOL A   0      -2.923  -2.364  -0.441                       O
ATOM     23 C    MOL A   0      -3.635  -1.341   1.658                       C
ATOM     24 O    MOL A   0      -1.483   3.411   0.192                       O
ATOM     25 O    MOL A   0      -5.237  -1.252  -1.179                       O
ATOM     26 C    MOL A   0      -2.519  -1.962   2.502                       C
ATOM     27 C    MOL A   0      -0.799  -0.955  -2.585                       C
ATOM     28 H    MOL A   0       7.719  -0.606   0.095                       H
ATOM     29 H    MOL A   0       6.599  -2.820  -0.080                       H
ATOM     30 H    MOL A   0       4.131  -2.981  -0.158                       H
ATOM     31 H    MOL A   0       6.367   1.470   0.195                       H
ATOM     32 H    MOL A   0       4.126   2.586   0.207                       H
ATOM     33 H    MOL A   0       1.224   3.203  -0.713                       H
ATOM     34 H    MOL A   0       1.180   3.088   1.056                       H
ATOM     35 H    MOL A   0      -0.526  -1.689  -0.118                       H
ATOM     36 H    MOL A   0      -4.095   1.788   1.238                       H
ATOM     37 H    MOL A   0      -3.876   2.625  -0.305                       H
ATOM     38 H    MOL A   0      -3.740  -2.702  -0.848                       H
ATOM     39 H    MOL A   0      -3.953  -0.392   2.101                       H
ATOM     40 H    MOL A   0      -4.511  -2.000   1.654                       H
ATOM     41 H    MOL A   0      -2.897  -2.170   3.508                       H
ATOM     42 H    MOL A   0      -2.173  -2.905   2.069                       H
ATOM     43 H    MOL A   0      -1.661  -1.290   2.604                       H
ATOM     44 H    MOL A   0      -0.979   0.079  -2.856                       H
ATOM     45 H    MOL A   0      -1.634  -1.644  -2.571                       H
ATOM     46 H    MOL A   0       0.199  -1.356  -2.725                       H
ATOM     47 H    MOL A   0       2.039  -1.823  -0.133                       H
