# Supplementary material for: Supplementary data for the quantum chemical calculation of free radical substitution reaction mechanism of camptothecin
Source: Data Brief. 2018 Jul 9;19:2305–10. doi: 10.1016/j.dib.2018.07.004 (PMC6141799; doi:10.1016/j.dib.2018.07.004)
Supplement: Supplementary file 6 — Supplementary material [file mmc6.zip › TSac(9).pdb]

TITLE       TSac(9)                         
REMARK   4
REMARK   4      COMPLIES WITH FORMAT V. 2.2, 16-DEC-1996
REMARK   6  created by ArgusLab version 4.0.1
REMARK   6  http://www.arguslab.com
REMARK   6
ATOM      1 C    MOL A   0      -6.290  -0.938  -0.289                       C
ATOM      2 C    MOL A   0      -5.623  -2.157  -0.098                       C
ATOM      3 C    MOL A   0      -4.240  -2.212   0.047                       C
ATOM      4 C    MOL A   0      -3.499  -1.021  -0.049                       C
ATOM      5 C    MOL A   0      -4.144   0.243  -0.251                       C
ATOM      6 C    MOL A   0      -5.582   0.272  -0.273                       C
ATOM      7 N    MOL A   0      -2.121  -1.047   0.015                       N
ATOM      8 C    MOL A   0      -1.383   0.061  -0.128                       C
ATOM      9 C    MOL A   0      -1.981   1.306  -0.355                       C
ATOM     10 C    MOL A   0      -3.360   1.403  -0.417                       C
ATOM     11 C    MOL A   0       0.062   0.205  -0.092                       C
ATOM     12 N    MOL A   0       0.316   1.546  -0.306                       N
ATOM     13 C    MOL A   0      -0.906   2.347  -0.491                       C
ATOM     14 C    MOL A   0       1.078  -0.694   0.100                       C
ATOM     15 C    MOL A   0       2.405  -0.192   0.062                       C
ATOM     16 C    MOL A   0       2.655   1.148  -0.127                       C
ATOM     17 C    MOL A   0       1.586   2.108  -0.338                       C
ATOM     18 C    MOL A   0       3.601  -1.116   0.213                       C
ATOM     19 C    MOL A   0       4.693  -0.397   1.026                       C
ATOM     20 O    MOL A   0       4.910   0.902   0.807                       O
ATOM     21 C    MOL A   0       4.059   1.666  -0.094                       C
ATOM     22 O    MOL A   0       3.209  -2.280   0.920                       O
ATOM     23 C    MOL A   0       4.220  -1.506  -1.168                       C
ATOM     24 O    MOL A   0       1.738   3.324  -0.533                       O
ATOM     25 O    MOL A   0       5.368  -1.005   1.838                       O
ATOM     26 C    MOL A   0       3.264  -2.283  -2.077                       C
ATOM     27 C    MOL A   0      -6.029   1.008   1.915                       C
ATOM     28 H    MOL A   0      -7.368  -0.925  -0.408                       H
ATOM     29 H    MOL A   0      -6.193  -3.080  -0.071                       H
ATOM     30 H    MOL A   0      -3.732  -3.158   0.197                       H
ATOM     31 H    MOL A   0      -6.066   1.190  -0.584                       H
ATOM     32 H    MOL A   0      -3.846   2.359  -0.586                       H
ATOM     33 H    MOL A   0      -0.963   3.129   0.273                       H
ATOM     34 H    MOL A   0      -0.896   2.829  -1.474                       H
ATOM     35 H    MOL A   0       0.890  -1.743   0.282                       H
ATOM     36 H    MOL A   0       4.531   1.658  -1.084                       H
ATOM     37 H    MOL A   0       4.087   2.687   0.287                       H
ATOM     38 H    MOL A   0       3.959  -2.533   1.486                       H
ATOM     39 H    MOL A   0       4.571  -0.604  -1.682                       H
ATOM     40 H    MOL A   0       5.105  -2.114  -0.950                       H
ATOM     41 H    MOL A   0       3.794  -2.591  -2.983                       H
ATOM     42 H    MOL A   0       2.890  -3.182  -1.581                       H
ATOM     43 H    MOL A   0       2.407  -1.675  -2.385                       H
ATOM     44 H    MOL A   0      -5.524   0.218   2.460                       H
ATOM     45 H    MOL A   0      -7.112   0.980   1.871                       H
ATOM     46 H    MOL A   0      -5.547   1.978   1.862                       H
ATOM     47 H    MOL A   0      -1.667  -1.944   0.162                       H
