# Supplementary material for: Supplementary data for the quantum chemical calculation of free radical substitution reaction mechanism of camptothecin
Source: Data Brief. 2018 Jul 9;19:2305–10. doi: 10.1016/j.dib.2018.07.004 (PMC6141799; doi:10.1016/j.dib.2018.07.004)
Supplement: Supplementary file 7 — Supplementary material [file mmc7.zip › TSac-1-O2(10).pdb]

TITLE       TSac-1-O2(10)                   
REMARK   4
REMARK   4      COMPLIES WITH FORMAT V. 2.2, 16-DEC-1996
REMARK   6  created by ArgusLab version 4.0.1
REMARK   6  http://www.arguslab.com
REMARK   6
ATOM      1 C    MOL A   0       5.802  -0.673  -0.506                       C
ATOM      2 C    MOL A   0       5.069  -1.938  -0.679                       C
ATOM      3 C    MOL A   0       3.716  -2.031  -0.578                       C
ATOM      4 C    MOL A   0       2.945  -0.844  -0.400                       C
ATOM      5 C    MOL A   0       3.558   0.442  -0.333                       C
ATOM      6 C    MOL A   0       4.987   0.513  -0.366                       C
ATOM      7 N    MOL A   0       1.583  -0.920  -0.333                       N
ATOM      8 C    MOL A   0       0.810   0.175  -0.224                       C
ATOM      9 C    MOL A   0       1.376   1.454  -0.185                       C
ATOM     10 C    MOL A   0       2.750   1.596  -0.243                       C
ATOM     11 C    MOL A   0      -0.635   0.267  -0.140                       C
ATOM     12 N    MOL A   0      -0.924   1.616  -0.055                       N
ATOM     13 C    MOL A   0       0.274   2.471  -0.071                       C
ATOM     14 C    MOL A   0      -1.624  -0.680  -0.133                       C
ATOM     15 C    MOL A   0      -2.963  -0.220  -0.033                       C
ATOM     16 C    MOL A   0      -3.251   1.124   0.021                       C
ATOM     17 C    MOL A   0      -2.210   2.136   0.027                       C
ATOM     18 C    MOL A   0      -4.125  -1.196   0.029                       C
ATOM     19 C    MOL A   0      -5.315  -0.613  -0.754                       C
ATOM     20 O    MOL A   0      -5.569   0.694  -0.663                       O
ATOM     21 C    MOL A   0      -4.674   1.591   0.054                       C
ATOM     22 O    MOL A   0      -3.742  -2.418  -0.579                       O
ATOM     23 C    MOL A   0      -4.603  -1.449   1.495                       C
ATOM     24 O    MOL A   0      -2.396   3.361   0.096                       O
ATOM     25 O    MOL A   0      -6.034  -1.334  -1.424                       O
ATOM     26 C    MOL A   0      -3.530  -2.061   2.399                       C
ATOM     27 C    MOL A   0       7.129  -0.536  -1.274                       C
ATOM     28 O    MOL A   0       6.186  -0.186   2.019                       O
ATOM     29 O    MOL A   0       5.389   0.775   1.785                       O
ATOM     30 H    MOL A   0       6.176  -0.754   0.659                       H
ATOM     31 H    MOL A   0       5.654  -2.836  -0.852                       H
ATOM     32 H    MOL A   0       3.209  -2.987  -0.665                       H
ATOM     33 H    MOL A   0       5.438   1.487  -0.516                       H
ATOM     34 H    MOL A   0       1.153  -1.841  -0.377                       H
ATOM     35 H    MOL A   0       3.216   2.576  -0.212                       H
ATOM     36 H    MOL A   0       0.237   3.160  -0.921                       H
ATOM     37 H    MOL A   0       0.330   3.062   0.848                       H
ATOM     38 H    MOL A   0      -1.407  -1.736  -0.207                       H
ATOM     39 H    MOL A   0      -5.054   1.695   1.076                       H
ATOM     40 H    MOL A   0      -4.776   2.554  -0.446                       H
ATOM     41 H    MOL A   0      -4.528  -2.763  -1.038                       H
ATOM     42 H    MOL A   0      -4.968  -0.513   1.932                       H
ATOM     43 H    MOL A   0      -5.463  -2.124   1.425                       H
ATOM     44 H    MOL A   0      -3.965  -2.293   3.376                       H
ATOM     45 H    MOL A   0      -3.138  -2.990   1.975                       H
ATOM     46 H    MOL A   0      -2.694  -1.374   2.562                       H
ATOM     47 H    MOL A   0       7.671   0.355  -0.946                       H
ATOM     48 H    MOL A   0       6.945  -0.453  -2.349                       H
ATOM     49 H    MOL A   0       7.764  -1.408  -1.098                       H
