# Supplementary material for: Supplementary data for the quantum chemical calculation of free radical substitution reaction mechanism of camptothecin
Source: Data Brief. 2018 Jul 9;19:2305–10. doi: 10.1016/j.dib.2018.07.004 (PMC6141799; doi:10.1016/j.dib.2018.07.004)
Supplement: Supplementary file 8 — Supplementary material [file mmc8.zip › TSac-1-O2(11).pdb]

TITLE       TSac-1-O2(11)                   
REMARK   4
REMARK   4      COMPLIES WITH FORMAT V. 2.2, 16-DEC-1996
REMARK   6  created by ArgusLab version 4.0.1
REMARK   6  http://www.arguslab.com
REMARK   6
ATOM      1 C    MOL A   0       5.898   0.609  -0.480                       C
ATOM      2 C    MOL A   0       5.511  -0.811  -0.609                       C
ATOM      3 C    MOL A   0       4.089  -1.086  -0.552                       C
ATOM      4 C    MOL A   0       3.162  -0.038  -0.324                       C
ATOM      5 C    MOL A   0       3.595   1.304  -0.124                       C
ATOM      6 C    MOL A   0       5.003   1.591  -0.210                       C
ATOM      7 N    MOL A   0       1.817  -0.310  -0.304                       N
ATOM      8 C    MOL A   0       0.903   0.644  -0.088                       C
ATOM      9 C    MOL A   0       1.293   1.974   0.133                       C
ATOM     10 C    MOL A   0       2.632   2.311   0.114                       C
ATOM     11 C    MOL A   0      -0.543   0.537  -0.041                       C
ATOM     12 N    MOL A   0      -1.010   1.811   0.218                       N
ATOM     13 C    MOL A   0       0.064   2.809   0.352                       C
ATOM     14 C    MOL A   0      -1.399  -0.521  -0.203                       C
ATOM     15 C    MOL A   0      -2.788  -0.255  -0.087                       C
ATOM     16 C    MOL A   0      -3.252   1.019   0.146                       C
ATOM     17 C    MOL A   0      -2.354   2.145   0.329                       C
ATOM     18 C    MOL A   0      -3.815  -1.368  -0.207                       C
ATOM     19 C    MOL A   0      -5.052  -0.833  -0.950                       C
ATOM     20 O    MOL A   0      -5.477   0.405  -0.687                       O
ATOM     21 C    MOL A   0      -4.725   1.288   0.195                       C
ATOM     22 O    MOL A   0      -3.264  -2.435  -0.961                       O
ATOM     23 C    MOL A   0      -4.286  -1.883   1.191                       C
ATOM     24 O    MOL A   0      -2.700   3.314   0.562                       O
ATOM     25 O    MOL A   0      -5.652  -1.532  -1.746                       O
ATOM     26 C    MOL A   0      -3.161  -2.478   2.042                       C
ATOM     27 C    MOL A   0       6.343  -1.661  -1.587                       C
ATOM     28 O    MOL A   0       5.371  -1.950   1.758                       O
ATOM     29 O    MOL A   0       4.134  -1.966   1.510                       O
ATOM     30 H    MOL A   0       6.955   0.846  -0.566                       H
ATOM     31 H    MOL A   0       3.718  -2.047  -0.893                       H
ATOM     32 H    MOL A   0       5.324   2.619  -0.083                       H
ATOM     33 H    MOL A   0       1.520  -1.273  -0.450                       H
ATOM     34 H    MOL A   0       2.956   3.335   0.273                       H
ATOM     35 H    MOL A   0      -0.057   3.599  -0.395                       H
ATOM     36 H    MOL A   0       0.034   3.269   1.345                       H
ATOM     37 H    MOL A   0      -1.044  -1.519  -0.418                       H
ATOM     38 H    MOL A   0      -5.135   1.180   1.205                       H
ATOM     39 H    MOL A   0      -4.946   2.296  -0.156                       H
ATOM     40 H    MOL A   0      -3.988  -2.801  -1.499                       H
ATOM     41 H    MOL A   0      -4.776  -1.071   1.739                       H
ATOM     42 H    MOL A   0      -5.051  -2.643   0.997                       H
ATOM     43 H    MOL A   0      -3.580  -2.894   2.963                       H
ATOM     44 H    MOL A   0      -2.646  -3.283   1.510                       H
ATOM     45 H    MOL A   0      -2.422  -1.722   2.325                       H
ATOM     46 H    MOL A   0       6.086  -2.719  -1.493                       H
ATOM     47 H    MOL A   0       7.409  -1.545  -1.377                       H
ATOM     48 H    MOL A   0       6.157  -1.347  -2.618                       H
ATOM     49 H    MOL A   0       5.819  -1.264   0.465                       H
