# Supplementary material for: Supplementary data for the quantum chemical calculation of free radical substitution reaction mechanism of camptothecin
Source: Data Brief. 2018 Jul 9;19:2305–10. doi: 10.1016/j.dib.2018.07.004 (PMC6141799; doi:10.1016/j.dib.2018.07.004)
Supplement: Supplementary file 9 — Supplementary material [file mmc9.zip]

Archive with 1 entries (1 files):
- TSac-1O2(9).pdb
