# Supplementary material for: Supplementary data for the quantum chemical calculation of free radical substitution reaction mechanism of camptothecin
Source: Data Brief. 2018 Jul 9;19:2305–10. doi: 10.1016/j.dib.2018.07.004 (PMC6141799; doi:10.1016/j.dib.2018.07.004)
Supplement: Supplementary file 9 — Supplementary material [file mmc9.zip › TSac-1O2(9).pdb]

TITLE       TSac-1O2                        
REMARK   4
REMARK   4      COMPLIES WITH FORMAT V. 2.2, 16-DEC-1996
REMARK   6  created by ArgusLab version 4.0.1
REMARK   6  http://www.arguslab.com
REMARK   6
ATOM      1 C    MOL A   0       5.820  -1.316  -0.713                       C
ATOM      2 C    MOL A   0       5.087  -2.493  -0.718                       C
ATOM      3 C    MOL A   0       3.699  -2.469  -0.571                       C
ATOM      4 C    MOL A   0       3.027  -1.237  -0.450                       C
ATOM      5 C    MOL A   0       3.731   0.005  -0.444                       C
ATOM      6 C    MOL A   0       5.215  -0.024  -0.450                       C
ATOM      7 N    MOL A   0       1.651  -1.219  -0.367                       N
ATOM      8 C    MOL A   0       0.960  -0.074  -0.303                       C
ATOM      9 C    MOL A   0       1.615   1.161  -0.315                       C
ATOM     10 C    MOL A   0       3.000   1.207  -0.370                       C
ATOM     11 C    MOL A   0      -0.475   0.126  -0.211                       C
ATOM     12 N    MOL A   0      -0.666   1.494  -0.172                       N
ATOM     13 C    MOL A   0       0.592   2.258  -0.229                       C
ATOM     14 C    MOL A   0      -1.529  -0.747  -0.158                       C
ATOM     15 C    MOL A   0      -2.830  -0.188  -0.056                       C
ATOM     16 C    MOL A   0      -3.020   1.174  -0.047                       C
ATOM     17 C    MOL A   0      -1.909   2.108  -0.094                       C
ATOM     18 C    MOL A   0      -4.059  -1.073   0.064                       C
ATOM     19 C    MOL A   0      -5.218  -0.434  -0.722                       C
ATOM     20 O    MOL A   0      -5.375   0.891  -0.677                       O
ATOM     21 C    MOL A   0      -4.404   1.744  -0.005                       C
ATOM     22 O    MOL A   0      -3.779  -2.343  -0.500                       O
ATOM     23 C    MOL A   0      -4.524  -1.231   1.547                       C
ATOM     24 O    MOL A   0      -2.006   3.346  -0.067                       O
ATOM     25 O    MOL A   0      -5.999  -1.125  -1.352                       O
ATOM     26 C    MOL A   0      -3.488  -1.904   2.452                       C
ATOM     27 C    MOL A   0       5.956   1.197  -1.025                       C
ATOM     28 O    MOL A   0       4.201   0.907   2.410                       O
ATOM     29 O    MOL A   0       5.368   0.482   2.183                       O
ATOM     30 H    MOL A   0       6.897  -1.352  -0.841                       H
ATOM     31 H    MOL A   0       5.589  -3.444  -0.856                       H
ATOM     32 H    MOL A   0       3.130  -3.392  -0.579                       H
ATOM     33 H    MOL A   0       5.428   0.094   0.750                       H
ATOM     34 H    MOL A   0       1.159  -2.109  -0.365                       H
ATOM     35 H    MOL A   0       3.514   2.160  -0.371                       H
ATOM     36 H    MOL A   0       0.595   2.919  -1.101                       H
ATOM     37 H    MOL A   0       0.701   2.875   0.669                       H
ATOM     38 H    MOL A   0      -1.388  -1.819  -0.196                       H
ATOM     39 H    MOL A   0      -4.757   1.907   1.019                       H
ATOM     40 H    MOL A   0      -4.448   2.695  -0.535                       H
ATOM     41 H    MOL A   0      -4.595  -2.643  -0.937                       H
ATOM     42 H    MOL A   0      -4.792  -0.250   1.956                       H
ATOM     43 H    MOL A   0      -5.442  -1.827   1.522                       H
ATOM     44 H    MOL A   0      -3.916  -2.052   3.448                       H
ATOM     45 H    MOL A   0      -3.196  -2.882   2.059                       H
ATOM     46 H    MOL A   0      -2.587  -1.292   2.566                       H
ATOM     47 H    MOL A   0       5.721   1.318  -2.086                       H
ATOM     48 H    MOL A   0       7.033   1.048  -0.923                       H
ATOM     49 H    MOL A   0       5.700   2.120  -0.501                       H
