# Supplementary material for: Supplementary data for the quantum chemical calculation of free radical substitution reaction mechanism of camptothecin
Source: Data Brief. 2018 Jul 9;19:2305–10. doi: 10.1016/j.dib.2018.07.004 (PMC6141799; doi:10.1016/j.dib.2018.07.004)
Supplement: Supplementary file 10 — Supplementary material [file mmc10.zip › TSac-3O2(9).pdb]

TITLE       TSac-3O2(9)                     
REMARK   4
REMARK   4      COMPLIES WITH FORMAT V. 2.2, 16-DEC-1996
REMARK   6  created by ArgusLab version 4.0.1
REMARK   6  http://www.arguslab.com
REMARK   6
ATOM      1 C    MOL A   0       5.871  -0.734  -0.957                       C
ATOM      2 C    MOL A   0       5.223  -1.919  -1.165                       C
ATOM      3 C    MOL A   0       3.818  -2.001  -0.963                       C
ATOM      4 C    MOL A   0       3.067  -0.847  -0.638                       C
ATOM      5 C    MOL A   0       3.705   0.419  -0.429                       C
ATOM      6 C    MOL A   0       5.160   0.443  -0.455                       C
ATOM      7 N    MOL A   0       1.704  -0.929  -0.554                       N
ATOM      8 C    MOL A   0       0.935   0.170  -0.270                       C
ATOM      9 C    MOL A   0       1.527   1.406  -0.074                       C
ATOM     10 C    MOL A   0       2.916   1.557  -0.153                       C
ATOM     11 C    MOL A   0      -0.498   0.268  -0.149                       C
ATOM     12 N    MOL A   0      -0.768   1.598   0.125                       N
ATOM     13 C    MOL A   0       0.452   2.418   0.198                       C
ATOM     14 C    MOL A   0      -1.514  -0.654  -0.254                       C
ATOM     15 C    MOL A   0      -2.837  -0.185  -0.066                       C
ATOM     16 C    MOL A   0      -3.101   1.145   0.182                       C
ATOM     17 C    MOL A   0      -2.040   2.125   0.300                       C
ATOM     18 C    MOL A   0      -4.024  -1.134  -0.120                       C
ATOM     19 C    MOL A   0      -5.204  -0.424  -0.807                       C
ATOM     20 O    MOL A   0      -5.431   0.862  -0.534                       O
ATOM     21 C    MOL A   0      -4.515   1.622   0.310                       C
ATOM     22 O    MOL A   0      -3.684  -2.278  -0.886                       O
ATOM     23 C    MOL A   0      -4.495  -1.566   1.306                       C
ATOM     24 O    MOL A   0      -2.196   3.337   0.535                       O
ATOM     25 O    MOL A   0      -5.938  -1.029  -1.569                       O
ATOM     26 C    MOL A   0      -3.432  -2.328   2.102                       C
ATOM     27 C    MOL A   0       5.892   1.762  -0.412                       C
ATOM     28 O    MOL A   0       4.633  -1.603   2.025                       O
ATOM     29 O    MOL A   0       5.347  -0.550   2.018                       O
ATOM     30 H    MOL A   0       6.945  -0.657  -1.088                       H
ATOM     31 H    MOL A   0       5.764  -2.803  -1.482                       H
ATOM     32 H    MOL A   0       3.304  -2.948  -1.096                       H
ATOM     33 H    MOL A   0       5.319  -0.097   0.978                       H
ATOM     34 H    MOL A   0       1.263  -1.828  -0.718                       H
ATOM     35 H    MOL A   0       3.375   2.526  -0.009                       H
ATOM     36 H    MOL A   0       0.418   3.217  -0.550                       H
ATOM     37 H    MOL A   0       0.539   2.882   1.186                       H
ATOM     38 H    MOL A   0      -1.320  -1.694  -0.477                       H
ATOM     39 H    MOL A   0      -4.890   1.562   1.338                       H
ATOM     40 H    MOL A   0      -4.610   2.654  -0.027                       H
ATOM     41 H    MOL A   0      -4.482  -2.528  -1.383                       H
ATOM     42 H    MOL A   0      -4.821  -0.685   1.870                       H
ATOM     43 H    MOL A   0      -5.379  -2.197   1.162                       H
ATOM     44 H    MOL A   0      -3.860  -2.668   3.050                       H
ATOM     45 H    MOL A   0      -3.083  -3.207   1.553                       H
ATOM     46 H    MOL A   0      -2.568  -1.698   2.333                       H
ATOM     47 H    MOL A   0       5.705   2.322  -1.339                       H
ATOM     48 H    MOL A   0       6.969   1.602  -0.327                       H
ATOM     49 H    MOL A   0       5.571   2.393   0.421                       H
