# Supplementary material for: Supplementary data for the quantum chemical calculation of free radical substitution reaction mechanism of camptothecin
Source: Data Brief. 2018 Jul 9;19:2305–10. doi: 10.1016/j.dib.2018.07.004 (PMC6141799; doi:10.1016/j.dib.2018.07.004)
Supplement: Supplementary file 11 — Supplementary material [file mmc11.zip › TSas-1O2(12).pdb]

TITLE       TSas-1O2(12)                    
REMARK   4
REMARK   4      COMPLIES WITH FORMAT V. 2.2, 16-DEC-1996
REMARK   6  created by ArgusLab version 4.0.1
REMARK   6  http://www.arguslab.com
REMARK   6
ATOM      1 C    MOL A   0       6.108   0.326  -0.757                       C
ATOM      2 C    MOL A   0       5.638  -0.966  -0.915                       C
ATOM      3 C    MOL A   0       4.260  -1.349  -0.619                       C
ATOM      4 C    MOL A   0       3.353  -0.197  -0.436                       C
ATOM      5 C    MOL A   0       3.845   1.130  -0.271                       C
ATOM      6 C    MOL A   0       5.239   1.363  -0.412                       C
ATOM      7 N    MOL A   0       2.006  -0.398  -0.401                       N
ATOM      8 C    MOL A   0       1.134   0.597  -0.176                       C
ATOM      9 C    MOL A   0       1.581   1.911   0.038                       C
ATOM     10 C    MOL A   0       2.928   2.186  -0.011                       C
ATOM     11 C    MOL A   0      -0.311   0.545  -0.104                       C
ATOM     12 N    MOL A   0      -0.726   1.838   0.156                       N
ATOM     13 C    MOL A   0       0.388   2.795   0.271                       C
ATOM     14 C    MOL A   0      -1.209  -0.483  -0.240                       C
ATOM     15 C    MOL A   0      -2.584  -0.165  -0.101                       C
ATOM     16 C    MOL A   0      -2.997   1.127   0.130                       C
ATOM     17 C    MOL A   0      -2.054   2.221   0.289                       C
ATOM     18 C    MOL A   0      -3.652  -1.242  -0.190                       C
ATOM     19 C    MOL A   0      -4.885  -0.668  -0.912                       C
ATOM     20 O    MOL A   0      -5.258   0.587  -0.652                       O
ATOM     21 C    MOL A   0      -4.457   1.449   0.206                       C
ATOM     22 O    MOL A   0      -3.156  -2.333  -0.945                       O
ATOM     23 C    MOL A   0      -4.113  -1.728   1.222                       C
ATOM     24 O    MOL A   0      -2.354   3.402   0.520                       O
ATOM     25 O    MOL A   0      -5.527  -1.352  -1.689                       O
ATOM     26 C    MOL A   0      -2.992  -2.359   2.053                       C
ATOM     27 C    MOL A   0       3.719  -2.577  -1.376                       C
ATOM     28 O    MOL A   0       4.093  -1.997   1.999                       O
ATOM     29 O    MOL A   0       3.385  -1.023   2.388                       O
ATOM     30 H    MOL A   0       7.159   0.541  -0.919                       H
ATOM     31 H    MOL A   0       6.321  -1.761  -1.198                       H
ATOM     32 H    MOL A   0       4.339  -1.748   0.518                       H
ATOM     33 H    MOL A   0       5.611   2.373  -0.282                       H
ATOM     34 H    MOL A   0       1.656  -1.341  -0.548                       H
ATOM     35 H    MOL A   0       3.305   3.194   0.132                       H
ATOM     36 H    MOL A   0       0.287   3.586  -0.479                       H
ATOM     37 H    MOL A   0       0.388   3.259   1.263                       H
ATOM     38 H    MOL A   0      -0.894  -1.496  -0.451                       H
ATOM     39 H    MOL A   0      -4.850   1.365   1.225                       H
ATOM     40 H    MOL A   0      -4.649   2.462  -0.150                       H
ATOM     41 H    MOL A   0      -3.903  -2.680  -1.463                       H
ATOM     42 H    MOL A   0      -4.560  -0.894   1.774                       H
ATOM     43 H    MOL A   0      -4.910  -2.461   1.051                       H
ATOM     44 H    MOL A   0      -3.407  -2.751   2.987                       H
ATOM     45 H    MOL A   0      -2.520  -3.187   1.518                       H
ATOM     46 H    MOL A   0      -2.219  -1.629   2.314                       H
ATOM     47 H    MOL A   0       3.437  -2.313  -2.399                       H
ATOM     48 H    MOL A   0       2.860  -3.031  -0.873                       H
ATOM     49 H    MOL A   0       4.497  -3.342  -1.418                       H
